# Supplementary material for: Children Use Wealth Cues to Evaluate Others
Source: PLoS One. 2016 Mar 2;11(3):e0149360. doi: 10.1371/journal.pone.0149360 (PMC4774995; doi:10.1371/journal.pone.0149360)
Supplement: S1 Data — (XLSX) [file pone.0149360.s001.xlsx]

## Sheet: Variable Keys
SubNum	Subject Number
SchoolType	SES of School (1=low; 2=mid; 3=high)
SubGen	Subject Gender (1=male; 2=female)
SubRace	Subject Race (1=white; 2=black; 3=other)
Preference	Total Score on the Preference Task
Matching	Total Score on the Matching Task
PrefHouses	Score for House Trials on the Preference Task
PrefObjects	Score for Object Trials on the Preference Task
MatchHous	Score for House Trials on the Matching Task
MatchObje	Score for Object Trials on the Matching Task

## Sheet: Data
SubNum	SchoolType	SubGen	SubRace	Preference	Matching	PrefHouses	PrefObjects	MatchHous	MatchObje
1	2	2	1	5	8	2	3	4	4
2	2	2	1	7	6	4	3	3	3
3	2	2	1	6	8	2	4	4	4
4	2	1	1	8	8	4	4	4	4
5	2	2	1	5	5	2	3	2	3
6	2	1	1	7	7	4	3	3	4
7	2	2	1	6	6	2	4	4	2
8	1	1	3	7	7	3	4	3	4
9	1	2	2	7	5	3	4	2	3
10	1	1	2	6	1	2	4	1	0
11	2	1	1	3	7	3	0	3	4
12	2	1	1	3	3	1	2	1	2
13	2	1	1	6	6	4	2	4	2
14	2	2	1	6	6	2	4	3	3
15	2	2	1	4	7	2	2	3	4
16	2	2	1		8			4	4
17	2	2	3	7	7	3	4	3	4
18	2	1	1	6	3	2	4	1	2
19	2	2	1	7	7	3	4	4	3
20	2	2	1	5	3	2	3	3	0
21	2	1	1	4	5	2	2	3	2
22	2	2	3	6	6	3	3	3	3
23	2	2	3	5	7	4	1	4	3
24	2	2	1	5	4	1	4	2	2
25	2	2	1	7	6	3	4	2	4
26	2	2	3	1	6	0	1	3	3
27	1	2	2	5	4	2	3	2	2
28	1	1	2	5	3	2	3	2	1
29	1	1	2	7	2	3	4	0	2
30	1	2	2	4	3	2	2	1	2
31	1	1	2	3	8	1	2	4	4
32	1	1	2	4	3	3	1	0	3
33	1	2	2	2	5	2	0	2	3
34	1	2	2	6	5	3	3	3	2
35	1	2	2	2	7	1	1	4	3
36	2	1	1	7	6	3	4	2	4
37	2	1	1	5	2	2	3	1	1
38	2	2	1	4	5	2	2	3	2
39	2	1	2	6	3	3	3	2	1
40	2	2	1	4	5	2	2	3	2
41	1	2	3	1	3	0	1	1	2
42	1	1	2		6			3	3
43	1	1	1	2	3	0	2	1	2
44	1	2	1	5	8	2	3	4	4
45	1	1	3	8	7	4	4	3	4
46	1	2	1	5	6	3	2	4	2
47	1	2	1	4	4	0	4	2	2
48	1	2	1	4	4	2	2	2	2
49	1	1	1	5	3	2	3	2	1
50	1	2	2	4	5	1	3	3	2
51	1	2	3	5	5	2	3	2	3
52	3	2	1	5	6	3	2	3	3
53	3	2	3	3	5	1	2	3	2
54	3	1	3	5	8	3	2	4	4
55	3	1	1	4	8	3	1	4	4
56	3	1	1	6	4	2	4	3	1
57	3	2	3	7	7	4	3	4	3
58	3	2	3	4	7	0	4	4	3
59	3	1	3	4	4	2	2	0	4
60	3	1	1	5	5	3	2	3	2
61	3	2	1	6	4	3	3	4	0
62	3	2	1	7	6	3	4	4	2
63	3	1	1	8	8	4	4	4	4
64	3	2	3		7			4	3
65	3	2	1	4	7	3	1	3	4
66	3	1	1	7	7	4	3	3	4
67	2	2	1	6	8	3	3	4	4
68	1	1	1	5	6	3	2	3	3
69	1	2	3	5	4	2	3	1	3
70	1	2	1	4	4	2	2	2	2
71	1	1	1	5	5	2	3	3	2
72	1	2	2	7	5	3	4	2	3
73	1	2	2	4	2	2	2	1	1
74	2	2	1	3	6	2	1	3	3
75	2	2	1	2		0	2
76	2	2	1	6	4	3	3	2	2
77	2	1	1	6	6	3	3	3	3
78	2	2	3	5	2	3	2	2	0
79	2	1	1	4	7	2	2	3	4
80	1	1	2	6	3	2	4	2	1
81	1	2	2	5	4	2	3	2	2
82	1	1	3	4	2	1	3	0	2
83	1	1	2	6	3	3	3	1	2
84	1	1	2	7	3	4	3	2	1
85	1	2	2	5	4	2	3	2	2
86	1	2	2	6	6	2	4	3	3
87	1	2	2	4	3	1	3	1	2
88	1	2	2	4	4	2	2	1	3
89	1	2	2	6	5	2	4	3	2
90	1	2	3	5	8	2	3	4	4
91	1	2	3	2	2	2	0	1	1
92	1	2	2	7	6	3	4	3	3
93	1	1	3	6	3	3	3	2	1
94	1	1	3	6	4	2	4	1	3
95	1	1	2	6	5	2	4	2	3
96	1	2	2	5	7	2	3	4	3
97	1	2	2	7	7	4	3	4	3
98	1	2	3	4	4	2	2	2	2
99	1	2	2	5	7	3	2	4	3
100	1	2	3	4	6	3	1	4	2
101	1	2	3	7	4	3	4	1	3
102	1	2	2	5	2	2	3	1	1
