# Supplementary material for: Children Use Wealth Cues to Evaluate Others
Source: PLoS One. 2016 Mar 2;11(3):e0149360. doi: 10.1371/journal.pone.0149360 (PMC4774995; doi:10.1371/journal.pone.0149360)
Supplement: S3 Data — (XLSX) [file pone.0149360.s003.xlsx]

## Sheet: Variable Keys
SubNum	Subject Numer
SubGen	Subject Gender (m=male; f=female)
SubAge	Subject's Age at test
SubIncome	Participant's family income (1-9 categories; see Table 1 in the main text)
PrefHighWhite	Preference score for a White target with a high-wealth description
PrefHighHisp	Preference score for a Hispanic target with a high-wealth description
PrefHighBlack	Preference score for a Black target with a high-wealth description
PrefLowWhite	Preference score for a White target with a low-wealth description
PrefLowHisp	Preference score for a Hispanic target with a low-wealth description
PrefLowBlack	Preference score for a Black target with a low-wealth description
PrefSafetyHi	Preference score for a target with a high-wealth safety description
PrefSafetyLo	Preference score for a target with a low-wealth safety description
PrefFoodHi	Preference score for a target with a high-wealth food security description
PrefFoodLo	Preference score for a target with a low-wealth food security description
PrefHouseHi	Preference score for a target with a high-wealth housing description
PrefHouseLo	Preference score for a target with a low-wealth housing description
PrefTransHi	Preference score for a target with a high-wealth transportation description
PrefTransLo	Preference score for a target with a low-wealth transportation description
PrefFTHi	Preference score for a target with a high-wealth free time description
PrefFTLo	Preference score for a target with a low-wealth free time description
PrefBPHi	Preference score for a target with a high-wealth buying power description
PrefBPLo	Preference score for a target with a low-wealth buying power description
GiveHiWhite	Giving score for a White target with a high-wealth description
GiveHiBlack	Giving score for a Black target with a high-wealth description
GiveHiHisp	Giving score for a Hispanic target with a high-wealth description
GiveLoWhite	Giving score for a White target with a low-wealth description
GiveLoBlack	Giving score for a Black target with a low-wealth description
GiveLoHisp	Giving score for a Hispanic target with a low-wealth description
GiveSafetyHi	Giving score for a target with a high-wealth safety description
GivefSafetyLo	Giving score for a target with a low-wealth safety description
GiveFoodHi	Giving score for a target with a high-wealth food security description
GiveFoodLo	Giving score for a target with a low-wealth food security description
GiveHouseHi	Giving score for a target with a high-wealth housing description
GiveHouseLo	Giving score for a target with a low-wealth housing description
GiveTransHi	Giving score for a target with a high-wealth transportation description
GiveTransLo	Giving score for a target with a low-wealth transportation description
GiveFTHi	Giving score for a target with a high-wealth free time description
GiveFTLo	Giving score for a target with a low-wealth free time description
GiveBPHi	Giving score for a target with a high-wealth buying power description
GiveBPLo	Giving score for a target with a low-wealth buying power description
PrefHi	Preference for high
PrefLo	Preference for low
PrefDiff	PrefHi-PrefLo
GiveHi	Giving to high
GiveLo	Giving to low
GiveDiff	GiveLo-GiveHi

## Sheet: Data
SubNum	SubGen	SubAge	SubIncome	PrefHighWhite	PrefHighHisp	PrefHighBlack	PrefLowWhite	PrefLowHisp	PrefLowBlack	PrefSafetyHi	PrefSafetyLo	PrefFoodHi	PrefFoodLo	PrefHouseHi	PrefHouseLo	PrefTransHi	PrefTransLo	PrefFTHi	PrefFTLo	PrefBPHi	PrefBPLo	GiveHiWhite	GiveHiBlack	GiveHiHisp	GiveLoWhite	GiveLoBlack	GiveLoHisp	GiveSafetyHi	GivefSafetyLo	GiveFoodHi	GiveFoodLo	GiveHouseHi	GiveHouseLo	GiveTransHi	GiveTransLo	GiveFTHi	GiveFTLo	GiveBPHi	GiveBPLo	PrefHi	PrefLo	PrefDiff	GiveHi	GiveLo	GiveDiff
1	F	6.85753	1	5.5	3.5	4.5	6	6	3.5	6	6	5	6	6	6	3	5	6	2	1	6	5	5	5	5	3	2	5	2	5	3					5	5			4.5	5.16667	-0.666667	5	3.33333	-1.66667
2	F	9.84932	1	5.5	5.5	6	6	6	6	6	6	6	6	5	6	6	6	6	6	5	6	3	3	3	5	4	4	3	4	3	4					3	5			5.66667	6	-0.333333	3	4.33333	1.33333
3	M	8.85205	2	4.5	4.5	5	3	2.5	4	4	1	5	2	4	4	5	3	5	5	5	4	2	3	5	5	4	4	5	4	3	4					2	5			4.66667	3.16667	1.5	3.33333	4.33333	1
4	M	5.40548	3	3	6	3.5	2	3	5	6	1	5	1	1	3	6	5	1	5	6	5	2	2	2	3	1	1	2	1	2	1					2	3			4.16667	3.33333	0.833333	2	1.66667	-0.333333
5	M	8.25205	4	5	4	3.5	5	5	5	4	5	5	5	5	5	4	5	3	5	4	5	0	2	3	4	4	4	3	4	2	4					0	4			4.16667	5	-0.833333	1.66667	4	2.33333
6	F	5.69863	4	6	6	5.5	3.5	3	5.5	6	5	6	1	6	6	6	5	5	6	6	1	5	4	4	5	4	5	4	5	4	4					5	5			5.83333	4	1.83333	4.33333	4.66667	0.333333
7	F	9.24658	7	5	5	4.5	5	5	5	5	5	5	5	5	5	5	5	4	5	5	5	1	2	3	4	5	3	3	3	2	5					1	4			4.83333	5	-0.166667	2	4	2
8	M	7.26575	1	4.5	5.5	4.5	5	2.5	4	4	3	6	4	5	1	3	6	5	5	6	4	3	5	4	5	2	5	3	5	4	5					5	2			4.83333	3.83333	1	4	4	0
9	F	5.48493	1	2.5	3	4.5	4	4	3	4	4	3	5	5	4	2	3	5	2	1	4	5	5	3	5	5	5	5	5	3	5					5	5			3.33333	3.66667	-0.333333	4.33333	5	0.666667
10	F	7.21644	1	3.5	5.5	6	3	5	4.5	6	3	6	5	6	5	1	1	6	6	5	5	4	3	3	4	4	4	4	4	3	4					3	4			5	4.16667	0.833333	3.33333	4	0.666667
11	F	7.29863	4	4	3	5.5	5.5	5	4	5	3	2	5	4	4	6	6	6	5	2	6	3	1	2	5	4	5	3	5	2	5					1	4			4.16667	4.83333	-0.666667	2	4.66667	2.66667
12	F	6.96438	5	5	4.5	4	2.5	4	3.5	4	4	5	2	4	4	5	3	4	3	5	4	5	4	4	3	4	5	5	3	4	5					4	4			4.5	3.33333	1.16667	4.33333	4	-0.333333
13	M	7.48767	5	4.5	4.5	5.5	4.5	3.5	5	6	4	6	4	5	3	3	5	5	6	4	4	5	4	4	5	4	5	5	5	4	5					4	4			4.83333	4.33333	0.5	4.33333	4.66667	0.333333
14	M	6.47397	9	4.5	4.5	5	5.5	5	3	5	3	4	6	4	4	5	5	5	3	5	6	3	3	2	5	4	3	3	5	2	3					3	4			4.66667	4.5	0.166667	2.66667	4	1.33333
15	M	5.35342	1	2.5	2.5	3	5	3.5	3.5	4	3	2	3	3	4	1	4	4	6	2	4	5	5	5	5	5	5	5	5	5	5					5	5			2.66667	4	-1.33333	5	5	0
16	F	7.16986	1	6	5	3.5	6	6	3	6	1	6	6	4	6	6	6	6	6	1	5	1	5	1	5	5	5	5	5	1	5					1	5			4.83333	5	-0.166667	2.33333	5	2.66667
17	M	6.95342	2	4.5	5.5	3.5	6	5	3	4	1	6	6	5	4	5	6	4	6	3	5	3	2	2	4	5	1	2	5	3	4					2	1			4.5	4.66667	-0.166667	2.33333	3.33333	1
18	M	5.55068	4	5	5	3	3	4.5	3	4	4	5	4	5	5	4	3	6	3	2	2	5	3	5	1	1	5	3	1	5	1					5	5			4.33333	3.5	0.833333	4.33333	2.33333	-2
19	M	6.10959	5	5.5	5.5	5	5	3.5	3.5	5	1	5	4	6	3	5	5	6	5	5	6	2	5	1	5	5	5	5	5	2	5					1	5			5.33333	4	1.33333	2.66667	5	2.33333
20	F	7.87945	6	4	6	5.5	5.5	5.5	5.5	6	5	6	6	6	5	4	5	4	6	5	6	3	3	1	4	4	5	3	4	3	4					1	5			5.16667	5.5	-0.333333	2.33333	4.33333	2
21	F	5.29041	2	2.5	3	3	2.5	3.5	2.5	1	3	3	6	1	3	3	1	4	2	5	2	5	3	4	5	5	5					4	5	5	5			3	5	2.83333	2.83333	0	4	5	1
22	F	5.09589	2	6	5.5	5.5	6	6	5	6	6	6	6	6	6	5	6	6	6	5	4	5	4	4	4	5	5					4	5	5	5			4	5	5.66667	5.66667	0	4.33333	4.66667	0.333333
23	F	5.93699	3	4	5	3.5	4	5	4	3	4	5	5	3	4	5	5	5	4	4	4	5	1	3	5	2	5					3	5	5	5			1	2	4.16667	4.33333	-0.166667	3	4	1
24	F	8.62192	5	5	5	3	5	5	5.5	6	5	5	5	3	5	5	5	4	5	3	6	3	3	3	4	5	5					3	5	3	4			3	5	4.33333	5.16667	-0.833333	3	4.66667	1.66667
25	M	5.80274	1	6	6	3.5	1.5	4	1	6	2	1	1	6	1	6	5	6	3	6	1	5	5	5	4	3	3					5	4	5	3			5	3	5.16667	2.16667	3	5	3.33333	-1.66667
26	M	6.50959	4	5	4	5.5	3.5	5	5	5	4	5	5	6	5	3	5	5	5	5	3	3	2	1	5	3	2					3	5	2	3			1	2	4.83333	4.5	0.333333	2	3.33333	1.33333
27	M	9.21644	1	5.5	5.5	5.5	4.5	5	4.5	6	5	5	4	6	5	6	5	5	5	5	4	5	3	3	5	3	4					3	3	3	4			5	5	5.5	4.66667	0.833333	3.66667	4	0.333333
28	M	7.14247	1	5	6	6	3	3.5	4	6	1	6	6	6	5	6	2	6	6	4	1	4	5	5	2	3	5					5	3	5	5			4	2	5.66667	3.5	2.16667	4.66667	3.33333	-1.33333
29	F	8.09315	1	6	6	5.5	4.5	4	4	6	3	6	4	6	5	5	4	6	5	6	4	5	4	5	2	1	2					4	1	5	2			5	2	5.83333	4.16667	1.66667	4.66667	1.66667	-3
30	F	6.87397	4	6	6	5	6	6	5.5	6	6	5	6	6	6	5	5	6	6	6	6	5	5	5	5	5	5					5	5	5	5			5	5	5.66667	5.83333	-0.166667	5	5	0
31	F	8.88219	5	5.5	5	4	4.5	4	4	5	4	5	4	6	4	3	4	5	4	5	5	1	2	2	4	2	3					2	2	2	3			1	4	4.83333	4.16667	0.666667	1.66667	3	1.33333
32	M	8.27945	8	5	5.5	4.5	4	4.5	4	5	4	5	4	5	4	4	4	6	5	5	4	3	4	4	3	3	2					4	3	4	2			3	3	5	4.16667	0.833333	3.66667	2.66667	-1
33	F	6.5589	7	5.5	6	5.5	3	1.5	1	6	1	5	1	5	2	6	1	6	2	6	4	4	4	2	4	5	4	4	5	4	4					2	4			5.66667	1.83333	3.83333	3.33333	4.33333	1
34	F	5.27671	7	6	6	6	5.5	5.5	5	6	5	6	5	6	5	6	5	6	6	6	6	4	5	4	3	2	2	5	2	4	3					4	2			6	5.33333	0.666667	4.33333	2.33333	-2
35	F	5.35616	1	2.5	5	3.5	2.5	2	3	1	4	6	2	1	4	4	2	4	1	6	2	4	5	5	5	3	5	5	3	5	5					4	5			3.66667	2.5	1.16667	4.66667	4.33333	-0.333333
36	F	6.87397	2	4.5	4.5	4	4.5	5	5	5	4	5	5	4	5	4	5	4	5	4	5	2	2	2	4	5	5	2	5	2	5					2	4			4.33333	4.83333	-0.5	2	4.66667	2.66667
37	M	8.44932	2	5	5	5	5	5	5.5	5	5	5	5	5	5	5	5	5	5	5	6	2	2	3	4	5	2	2	5	3	2					2	4			5	5.16667	-0.166667	2.33333	3.66667	1.33333
38	F	8.7726	2	4.5	4.5	4.5	4.5	4.5	3.5	5	4	5	5	5	3	4	4	4	5	4	4	2	3	3	5	3	5	3	3	3	5					2	5			4.5	4.16667	0.333333	2.66667	4.33333	1.66667
39	F	8.65753	9	4.5	3.5	3.5	3	4.5	4.5	5	3	4	5	4	4	3	4	4	3	3	5	1	2	2	2	4	4	2	4	2	4					1	2			3.83333	4	-0.166667	1.66667	3.33333	1.66667
40	M	9.22192	1	6	6	6	3.5	2.5	3.5	6	5	6	4	6	3	6	2	6	3	6	2	2	4	5	5	3	4	5	4	2	5					4	3			6	3.16667	2.83333	3.66667	4	0.333333
41	M	5.54247	1	4.5	4.5	3	4.5	2	3.5	5	3	3	6	3	1	4	2	5	2	4	6	1	2	5	5	3	4	5	4	1	5					2	3			4	3.33333	0.666667	2.66667	4	1.33333
42	F	8.03288	1	6	5.5	5	4	5	5	6	3	4	5	6	5	5	6	6	4	6	5	3	4	4	3	3	3	4	3	3	3					4	3			5.5	4.66667	0.833333	3.66667	3	-0.666667
43	M	8.0411	3	5.5	5	5	3.5	3	3.5	6	4	6	3	4	4	5	5	5	1	5	3	4	1	3	5	5	5	3	5	4	5					1	5			5.16667	3.33333	1.83333	2.66667	5	2.33333
44	M	5.40822	5	4.5	5	4.5	5	4.5	4.5	5	4	6	3	3	6	4	3	6	6	4	6	5	3	4	5	3	5	4	5	5	5					3	3			4.66667	4.66667	0	4	4.33333	0.333333
45	F	7.49589	6	6	5.5	5	5	5.5	4.5	6	6	6	4	4	5	5	6	6	5	6	4	5	5	5	5	5	5	5	5	5	5					5	5			5.5	5	0.5	5	5	0
46	M	9.36986	7	3	3	3	2.5	4	4	5	1	4	4	2	4	3	4	3	4	1	4	3	1	2	5	5	4	2	4	3	5					1	5			3	3.5	-0.5	2	4.66667	2.66667
47	F	9.28219	1	6	6	6	5	2	4.5	6	1	6	5	6	5	6	4	6	3	6	5	4	4	5	5	5	5	4	5	4	5					5	5			6	3.83333	2.16667	4.33333	5	0.666667
48	M	8.83562	1	6	6	5	2.5	1	1.5	6	1	5	2	6	2	5	1	6	1	6	3	5	5	5	0	0	0	5	0	5	0					5	0			5.66667	1.66667	4	5	0	-5
49	M	7.18904	6	6	5	5.5	5.5	4	4.5	5	3	6	5	6	6	5	4	5	5	6	5	3	3	4	3	4	4	3	3	3	4					4	4			5.5	4.66667	0.833333	3.33333	3.66667	0.333333
50	F	9.07123	9	4.5	4.5	4	5	4.5	5	5	4	4	5	5	5	4	5	4	5	4	5	4	4	3	4	5	5	4	4	4	5					3	5			4.33333	4.83333	-0.5	3.66667	4.66667	1
51	M	7.50137	1	4	4	3	2	3.5	4	6	6	6	1	2	3	4	5	2	3	2	1	3	5	4	2	3	5					5	3	3	2			4	5	3.66667	3.16667	0.5	4	3.33333	-0.666667
52	F	9.54521	2	6	5.5	5.5	4	4	3.5	6	4	6	5	6	3	5	4	6	3	5	4	2	3	2	3	4	4					3	4	2	3			2	4	5.66667	3.83333	1.83333	2.33333	3.66667	1.33333
53	F	5.29041	4	4.5	2.5	4.5	4.5	4	2	3	6	4	4	5	5	6	3	3	1	2	2	5	4	5	5	5	5					4	5	5	5			5	5	3.83333	3.5	0.333333	4.66667	5	0.333333
54	F	9.47397	4	4.5	4.5	4	5	5.5	4.5	4	5	4	4	5	6	4	5	4	4	5	6	3	1	2	3	5	5					1	5	3	3			2	5	4.33333	5	-0.666667	2	4.33333	2.33333
55	M	7.66575	6	3.5	2	2.5	3	2.5	4.5	2	1	3	3	4	3	3	4	2	5	2	4	1	2	1	4	3	3					2	3	1	4			1	3	2.66667	3.33333	-0.666667	1.33333	3.33333	2
56	M	7.86849	1	4	5.5	4.5	6	5.5	6	5	6	5	6	6	5	3	6	4	6	5	6	4	5	4	5	5	4					4	4	5	5			4	5	4.66667	5.83333	-1.16667	4.33333	4.66667	0.333333
57	M	9.59178	1	6	6	6	5.5	5	3	6	3	6	5	6	5	6	6	6	3	6	5	3	3	3	2	3	5					3	5	3	3			3	2	6	4.5	1.5	3	3.33333	0.333333
58	F	5.49041	2	5	2.5	3.5	4.5	5.5	1.5	6	1	5	5	4	6	5	4	1	2	1	5	1	2	1	4	2	3					1	3	2	2			1	4	3.66667	3.83333	-0.166667	1.33333	3	1.66667
59	F	8.65479	5	5	5	5.5	5.5	5.5	5	6	5	5	6	5	6	5	5	5	5	5	5	3	3	3	4	4	4					3	4	3	4			3	4	5.16667	5.33333	-0.166667	3	4	1
60	M	7.23014	7	5.5	5.5	6	6	5	5	6	4	6	6	6	5	5	6	6	6	5	5	2	1	2	3	5	2					2	2	1	5			2	3	5.66667	5.33333	0.333333	1.66667	3.33333	1.66667
61	M	9.30685	8	5	5	5.5	5.5	5.5	5	6	5	5	6	5	5	5	5	5	5	5	6	2	4	2	4	4	5					2	5	4	4			2	4	5.16667	5.33333	-0.166667	2.66667	4.33333	1.66667
62	F	5.2274	1	6	3.5	6	6	6	6	6	6	1	6	6	6	6	6	6	6	6	6	5	5	5	5	5	5					5	5	5	5			5	5	5.16667	6	-0.833333	5	5	0
63	F	8.32877	2	5.5	5	5.5	2	3.5	1.5	6	1	6	3	4	4	5	2	6	2	5	2	2	3	3	3	5	5					2	3	3	5			3	5	5.33333	2.33333	3	2.66667	4.33333	1.66667
64	F	6.43836	2	6	6	6	1	2.5	1	6	1	6	2	6	3	6	1	6	1	6	1	5	3	3	3	4	4					5	3	3	4			3	4	6	1.5	4.5	3.66667	3.66667	0
65	F	7.24932	4	5	5.5	5	6	5.5	5.5	5	5	5	6	6	5	4	6	6	6	5	6	4	4	3	5	3	4					4	5	3	4			4	3	5.16667	5.66667	-0.5	3.66667	4	0.333333
